# Supplementary material for: Serum Bile Acid Profiling Across the Full Spectrum of HBV-Related Liver Diseases in Chinese Population: Implications for Diagnosis and Treatment Assessment
Source: Biomedicines. 2025 Dec 31;14(1):84. doi: 10.3390/biomedicines14010084 (PMC12838154; doi:10.3390/biomedicines14010084)
Supplement: Supplementary file 1 [file biomedicines-14-00084-s001.zip]

Archive with 1 entries (1 files):
- biomedicines-4034008-supplementary.pdf
